# Supplementary material for: Dismantling Barriers to Hepatitis B and Delta Screening, Prevention, and Linkage to Care among the PWUD Community in Philadelphia
Source: Viruses. 2024 Apr 18;16(4):628. doi: 10.3390/v16040628 (PMC11054430; doi:10.3390/v16040628)
Supplement: Supplementary file 1 [file viruses-16-00628-s001.zip]

Archive with 1 entries (1 files):
- viruses-2963123-supplementary.pdf
